# Supplementary material for: Influenza virus infection affects insulin signaling, fatty acid-metabolizing enzyme expressions, and the tricarboxylic acid cycle in mice
Source: Sci Rep. 2020 Jul 2;10:10879. doi: 10.1038/s41598-020-67879-6 (PMC7331672; doi:10.1038/s41598-020-67879-6)
Supplement: Supplementary file 2 — Supplementary file2 (XLSX 66 kb) [file 41598_2020_67879_MOESM2_ESM.xlsx]

## Sheet: Title page
Title
Influenza virus infection affects insulin signaling, expression levels of fatty acid metabolizing enzymes, and the tricarboxylic acid cycle in mice
Authors
Marumi Ohnoa, Toshiki Sekiyab, Naoki Nomuraa, Takuji Daitoa, Masashi Shingaia, Hiroshi Kidaa*
Author’s affiliation
aResearch Center for Zoonosis Control, Hokkaido University, Sapporo, Japan
bGlobal Station for Zoonosis Control, Global Institution for Collaborative Research and Education (GI-CoRE) Hokkaido University, Sapporo, Japan.
*Corresponding author
Hiroshi Kida
Research Center for Zoonosis Control, Hokkaido University, Kita 20 Nishi 10, Kita-ku, Sapporo 001-0020, Japan
Tel.: +81-11-706-9500; Fax: +81-11-706-9500.
E-mail: kida@vetmed.hokudai.ac.jp

## Sheet: S1 (peak area)
	1dpi-control-1	1dpi-control-2	1dpi-control-3	1dpi-control-4	1dpi-PR8-1	1dpi-PR8-2	1dpi-PR8-3	1dpi-PR8-4	3dpi-control-1	3dpi-control-2	3dpi-control-3	3dpi-control-4	3dpi-PR8-1	3dpi-PR8-2	3dpi-PR8-3	6dpi-control-1	6dpi-control-2	6dpi-control-3	6dpi-control-4	6dpi-PR8-1	6dpi-PR8-2	6dpi-PR8-3	6dpi-PR8-4
4-Hydroxyproline	1.66937	1.39009	1.38994	1.31704	1.3532	1.15757	0.860156	1.14551	1.46916	1.35609	1.40888	1.26017	0.3472	0.457797	0.497288	1.41113	2.07884	1.46874	1.24187	0.174211	0.470968	0.217022	0.653025		ND, not detected
Alanine	3.9669	2.86087	3.46972	2.80043	2.83959	2.70797	2.55104	2.47295	2.69718	2.26191	2.50673	2.37056	2.88047	2.80241	2.94113	3.24539	3.89428	2.49496	2.44429	2.32313	2.34049	1.70384	2.59083
Arginine	42.321	40.6464	45.107	35.4636	35.378	36.9823	28.0644	29.5492	28.6373	30.5653	33.0311	31.8521	37.6504	32.9187	33.2417	27.9228	44.9356	26.7917	33.7086	34.0415	33.6011	29.3701	27.2733
Asparagine	1.50111	1.48038	1.1211	1.00005	1.19182	1.11383	1.23716	1.22429	0.982898	1.11296	1.23163	0.966687	1.17822	1.12032	1.40121	1.17857	1.70968	1.22925	1.14607	0.453913	0.839894	0.516797	0.769953
Aspartic acid	0.773766	0.692903	0.70801	0.603865	0.685711	0.653111	0.435607	0.463238	0.506055	0.48037	0.610294	0.518798	0.478285	0.378059	0.622544	0.516426	0.684987	0.639969	0.545464	0.467545	0.449173	0.386798	0.3385
Asymmetric dimethylarginine	0.652851	0.651079	0.642534	0.605966	0.599107	0.503177	0.599847	0.533238	0.518542	0.543187	0.587924	0.460897	0.512793	0.486087	0.496306	0.562385	0.576081	0.522717	0.530678	0.495637	0.527496	0.434736	0.320064
Citrulline	0.471398	0.662661	0.496986	0.454523	0.391604	0.479896	0.474397	0.443699	0.308655	0.332378	0.424039	0.48622	0.338184	0.274317	0.306136	0.532322	0.605733	0.400914	0.427959	0.284096	0.337453	0.249164	0.318071
Cystathionine	0.140344	0.128179	0.149939	0.120058	0.169155	0.102447	0.125988	0.136595	0.138369	0.144753	0.125673	0.0869626	0.0742302	0.0861131	0.0837955	0.164844	0.205311	0.144596	0.115133	0.0553929	0.0724549	0.0419031	0.0573122
Cysteine	0.0296098	0.0242863	0.0115586	0.0152816	0.028746	0.0188803	0.0185445	0.0130745	0.00940848	0.00870288	0.0134228	0.0101584	0.013198	0.00936959	0.0133743	0.0305651	0.0260964	0.0162521	0.0147383	0.0187842	ND	0.0105993	0.0174379
Cystine	0.142422	0.219385	0.180233	0.149292	0.180214	0.153337	0.215511	0.229217	0.137445	0.187603	0.221084	0.216112	0.124058	0.163228	0.216224	0.197712	0.381746	0.212092	0.265625	0.0443096	0.292461	0.130738	0.0434663
Cytosine	0.0305467	0.0592435	0.0477338	0.0390831	0.0386374	0.0241136	0.0193167	0.0238405	0.00383551	0.0165776	0.0111168	0.0289349	ND	ND	ND	0.0323624	0.0129487	0.0234136	0.044622	ND	0.0103102	ND	ND
Dimethylglycine	1.1149	1.07515	0.973598	0.888575	0.86607	0.732298	0.82047	0.954863	0.760798	0.90921	1.00969	0.942638	0.520933	0.519208	0.484347	0.61128	0.80774	0.72616	0.665069	0.522409	0.63715	0.441276	0.500438
Glutamic acid	1.95202	2.07805	1.9872	1.8058	1.74438	1.5803	1.89543	1.73999	1.45173	1.70666	1.6944	1.28908	1.58955	1.72147	1.90433	1.66537	1.85909	1.56323	1.97191	1.48974	1.44853	1.56687	1.23797
Glutamine	26.8872	45.7027	37.0647	40.3848	42.6057	33.1385	46.0051	43.8434	30.3636	37.3221	38.9447	30.6672	42.3507	42.8886	47.5531	33.0662	40.4775	39.4619	41.2534	30.6485	34.8605	35.1519	25.5177
Glycine	1.17445	1.47923	1.16494	1.16246	1.11624	1.09615	1.2234	1.30374	1.06275	1.23197	1.16452	1.1374	0.615891	0.724497	0.724186	1.08531	1.36775	1.20395	1.25389	0.499043	0.783444	0.518896	0.640424
Histidine	6.75531	9.23839	8.53181	8.01054	7.72544	7.78315	7.10545	7.51795	6.34239	6.71087	7.40099	7.01246	7.9766	7.99536	7.5606	7.20732	7.22919	6.30794	6.80216	8.94131	7.94718	8.02416	6.0889
Isoleucine	45.6416	56.3912	46.7659	40.1926	39.8595	41.9799	44.4635	38.7721	28.4202	27.3895	42.6542	35.2101	32.7317	34.473	35.504	41.6327	48.6028	32.8189	43.9081	65.718	31.1495	50.3572	25.3379
Leucine	73.449	85.9464	68.4686	60.502	58.1443	57.737	58.2463	54.911	44.976	47.3773	62.2722	55.8198	54.2275	53.6673	56.149	69.6773	73.4938	51.4969	62.8394	100.227	55.247	78.9715	43.2728
Lysine	18.3125	21.3291	19.004	15.4045	16.6233	16.6048	10.9932	14.4613	12.8422	15.6555	17.1	15.6181	17.3392	15.9884	13.3861	18.5034	18.5813	11.3746	14.0872	15.0715	15.3942	12.7238	13.7421
Methionine	8.9689	9.19854	7.99079	6.69793	7.4273	8.27151	5.88635	6.69413	6.68376	6.88002	7.22865	6.51203	5.89054	6.39278	5.70162	7.87243	11.2259	6.21432	6.66816	6.04361	6.13244	5.36377	4.85126
Methionine sulfoxide	0.0124903	0.012784	0.0273648	0.0194709	0.0221166	0.0162909	0.00966408	0.00389219	0.0189128	0.0114718	0.0158987	0.0115201	ND	ND	0.00480226	0.0449592	0.0317604	0.0166624	0.0161755	ND	ND	ND	0.0154464
Ornithine	1.32232	1.5131	1.72992	1.23395	1.22293	1.05307	0.941044	0.884244	0.983979	1.02885	1.09101	1.15893	0.735377	0.799289	0.73332	2.44908	1.56818	0.932315	1.04423	1.04462	0.681241	0.760363	0.915786
Phenylalanine	62.9166	65.2684	56.8504	52.961	55.148	50.4423	50.9145	48.9462	42.8753	42.3199	52.9039	44.6206	57.9347	66.3162	55.8968	60.8365	59.6144	43.8772	54.1157	68.9087	50.492	62.7582	48.1258
Proline	8.25826	9.30957	7.84294	5.40187	6.21536	5.95423	5.13306	5.5952	4.4892	5.22669	6.24402	6.08421	4.48004	4.74817	4.10719	8.59466	9.41379	5.58973	5.5425	5.30797	4.41059	4.39389	3.90699
Serine	6.23953	6.2824	5.38353	4.9394	5.4339	4.90181	5.22827	4.88994	4.28061	4.98936	5.1604	4.1417	4.52479	4.42881	4.54409	4.50512	6.82411	4.45853	5.13935	1.89596	3.81066	2.11728	3.086
Symmetric dimethylarginine	0.200806	0.229581	0.184058	0.168592	0.195704	0.179555	0.212462	0.179754	0.154258	0.137877	0.1581	0.142266	0.208488	0.198806	0.188156	0.124202	0.149891	0.158293	0.182101	0.225193	0.205656	0.225363	0.112012
Threonine	2.5769	2.77871	2.53269	1.86591	1.95011	2.29235	1.77186	1.91969	1.69287	1.77775	1.89211	1.72318	1.72284	1.72315	1.69735	2.25899	2.70342	1.64831	1.83441	2.05392	1.77701	1.59728	1.81156
Tryptophan	64.3499	53.4422	45.2536	44.8592	47.1268	45.5944	44.9447	41.2515	38.8989	42.7124	52.3425	40.9348	46.2371	56.8831	51.3541	41.4619	54.9896	44.0893	42.4098	34.0895	38.8417	35.8349	37.4673
Tyrosine	16.1943	19.8287	14.9893	14.4206	16.5797	16.7204	17.5337	14.2749	11.2573	13.6945	17.2223	12.7326	10.3537	11.4063	11.6645	19.2291	16.0709	13.861	15.1158	10.5549	9.74103	7.63834	9.12425
Valine	69.6839	76.7566	68.1702	55.0823	55.1383	56.153	55.6641	50.8178	43.2409	42.5806	55.9028	50.2588	43.2589	42.3405	46.2231	65.9316	69.0063	49.2307	54.2559	74.8312	43.5079	55.53	34.933
Allantoin	0.101371	0.147756	0.145908	0.0982633	0.143318	0.153266	0.143489	0.12893	0.0751739	0.123363	0.126683	0.0965885	0.0648546	0.0789636	0.054296	0.129861	0.113795	0.0914133	0.114371	0.0716086	0.0731109	0.0614592	0.0592565
Carnitine	10.3662	12.0541	12.9886	12.9186	12.5845	11.371	10.6735	11.1946	9.49375	8.97548	10.6369	9.53193	9.1978	9.56843	10.3476	9.43938	11.1001	9.88575	10.6081	4.09278	6.81314	4.39155	6.21313
Kynurenine	0.464756	0.460945	0.440519	0.413266	0.291454	0.343752	0.388099	0.27214	0.230021	0.265987	0.347016	0.294462	0.345769	0.446685	0.394048	0.340417	0.398492	0.305201	0.340463	0.506729	0.363856	0.487339	0.29251
S-Adenosylhomocysteine	0.0420495	0.14503	0.119152	0.0413359	0.0877514	0.0599631	0.107863	0.0641036	0.042118	0.0650257	0.10666	0.0445307	0.136429	0.0974406	0.152812	0.0406973	0.239212	0.0799238	0.0589383	0.0354696	0.0172826	0.0150416	0.0308254
S-Adenosylmethionine	0.0101117	0.0117995	0.00967507	0.00869798	0.0112563	0.00872912	0.0108154	0.00914071	0.0102571	0.00766574	0.00739809	0.00851615	0.0103948	0.0100908	0.0137936	0.0094934	0.0117928	0.0131982	0.0116914	0.0161482	0.00894559	0.011823	0.00795072
Serotonin	8.42766	10.1118	8.95201	8.97346	9.00846	7.03888	9.10752	9.00972	7.94193	7.53645	9.54356	9.45709	7.242	6.42899	8.07668	8.80841	9.63447	9.35985	8.78135	6.94013	6.70228	9.15649	5.60291
Adenine	0.105239	0.12907	0.178373	0.135903	0.109282	0.0678692	0.154258	0.310855	0.248213	0.155353	0.451872	0.445579	0.0491137	0.14014	0.118869	0.685784	0.277421	0.187295	0.349646	0.0298832	0.0366796	0.0325537	0.0303052
Xanthine	0.699431	0.667084	0.190828	0.453269	0.537205	0.53742	0.464402	0.268725	0.386085	0.436362	0.411141	0.31451	0.487455	0.486846	0.36199	0.124603	0.146034	0.204792	0.355086	0.886241	0.558324	0.541102	0.42001
Choline	9.4747	9.83169	8.81168	8.38053	8.21641	7.1367	8.18936	8.00828	6.73858	6.86419	7.8253	6.47171	7.50473	7.81038	7.98399	7.05502	8.52495	7.84578	8.16558	8.2501	8.12778	6.64374	5.44221
Acetylcarnitine	53.6683	66.6733	60.6778	59.0953	63.3103	49.093	65.7342	62.9835	47.1554	59.3302	60.855	43.9752	56.6379	70.5653	53.7533	44.9959	56.6967	56.2748	64.4623	55.4263	61.3047	67.2614	34.9249
Adenosine	0.743021	4.91514	10.1165	5.20495	3.22455	2.00056	4.96702	17.9087	13.1553	6.87958	29.2615	25.3998	1.09482	3.8816	3.42534	39.5196	14.7508	9.22951	19.4055	0.18196	0.282121	0.238994	0.191663
Cytidine	2.15339	2.20083	1.40831	1.57615	1.70084	1.36788	1.50748	1.69998	1.15971	1.32776	1.468	1.15177	1.66899	1.91785	1.91306	1.09809	1.36091	1.25645	1.2215	1.93871	1.676	1.34595	1.24409
Guanosine	2.18115	3.15802	0.646018	2.33053	2.42181	1.60694	1.93246	2.45041	2.58901	3.2873	3.16603	2.7555	1.75686	1.84269	2.1309	1.21305	1.06985	1.21382	1.69139	0.0480261	0.46375	0.221401	0.548115
Inosine	5.38202	4.41022	0.364531	2.30102	2.83602	1.96725	1.55237	1.30706	2.05399	4.55275	2.60598	2.33098	3.0404	2.41432	1.64073	0.575667	0.595723	0.564755	1.16742	1.819	1.99883	2.03985	1.92421
Uracil	0.142155	0.188511	0.158717	0.159981	0.149492	0.1221	0.177138	0.156765	0.128158	0.128787	0.201139	0.12519	0.172865	0.204136	0.187523	0.150776	0.190173	0.136458	0.184401	0.198713	0.152445	0.15414	0.123174
Uridine	0.061354	0.120932	0.0832872	0.0960591	0.116583	0.0776996	0.0889667	0.0851494	0.0470705	0.0832917	0.0780044	0.0487669	0.107215	0.126111	0.108486	0.0681443	0.1167	0.0756569	0.0941656	0.114721	0.0878317	0.112962	0.0749543
Adenosine 3',5'-cyclic monophosphate	0.144416	0.155624	0.169622	0.0925307	0.0400406	0.0535759	0.0260375	0.0569357	0.0617847	0.0459238	0.0932843	0.0633052	0.0167584	0.0812945	0.0902781	0.0946513	0.145766	0.0302991	0.0809224	0.0582371	0.0446537	0.0547066	0.0581984
Adenosine monophosphate	0.0303039	0.0342216	0.0564689	0.0236215	0.0447519	0.0343571	0.00779427	0.0198488	0.226907	0.027668	0.121014	0.424822	0.0129362	0.00901421	0.0274391	1.28874	0.32091	0.0493248	0.451294	0.0267359	0.0214771	0.0122891	0.0115616
Cytidine monophosphate	0.0303312	0.0329361	0.0157466	0.0166748	0.0175076	0.0151549	0.013879	0.0205244	0.0159424	0.0136653	0.0159836	0.0184898	0.0138821	0.00722298	0.0172928	0.0155721	0.0247266	0.0209751	0.0144625	0.0406032	0.015823	0.0229719	0.0223994
Guanosine monophosphate	0.0606009	0.162282	0.205662	0.0854043	0.173504	0.133649	0.0128517	0.149391	0.475475	0.118136	0.325736	0.479734	0.00686719	0.00462788	0.0997656	0.497051	0.45753	0.141174	0.35458	0.00334508	0.00288322	0.00143449	0.00270025
Niacinamide	1.41445	1.17219	0.973693	0.931681	1.4588	1.03925	1.12632	0.942359	0.839371	0.641237	0.757578	0.707113	0.492511	0.364505	0.650164	0.906816	1.23937	0.865751	1.16297	1.61843	0.944311	0.734342	0.612994
Hypoxanthine	6.46464	5.93184	0.835735	2.99167	4.57542	4.182	2.67785	1.18389	2.26052	3.05163	2.6574	2.23963	4.33129	3.61552	3.05285	0.416	0.565412	0.829977	1.88139	7.4709	3.59922	2.98544	2.79471
Carnosine	0.0949059	0.100255	0.0954552	0.0668952	0.0931182	0.0796512	0.0990501	0.0999049	0.110727	0.0739767	0.104428	0.0773819	0.0582526	0.0754777	0.0812898	0.0866256	0.147559	0.101433	0.0845801	0.0509533	0.0735838	0.0679952	0.0560499
Glutathione	0.223916	0.821903	0.472949	0.464466	0.587575	0.385466	0.449512	0.741222	0.60282	0.702772	0.580167	0.544306	0.52688	0.477876	0.674172	0.783526	0.814672	0.879782	0.770926	0.622769	0.148683	0.228057	0.227207
Oxidized glutathione	0.0881781	0.528946	0.542415	0.266116	0.541653	0.38232	0.480408	0.45029	0.338669	0.34626	0.446537	0.437922	0.287205	0.206876	0.330201	0.687126	0.773709	0.843989	0.648167	0.29345	0.117747	0.175183	0.111504
2-Aminobutyric acid	0.224925	0.296036	0.311597	0.224225	0.24293	0.231657	0.220387	0.204846	0.154301	0.169963	0.248158	0.192691	0.190318	0.206079	0.160915	0.262557	0.373066	0.193552	0.165925	0.945753	0.244126	0.902858	0.18614
2-Ketoglutaric acid	0.137863	0.203442	0.197858	0.0828703	0.241423	0.156833	0.193345	0.188255	0.205237	0.26509	0.204211	0.175627	0.121291	0.08961	0.135793	0.195511	0.244851	0.210517	0.216027	0.146369	0.10116	0.137807	0.0816005
4-Aminobutyric acid	0.0175221	0.0217789	0.0264362	0.0189362	0.0230936	0.0214176	0.0173024	0.0173453	0.0215899	0.0222661	0.0195905	0.0249949	0.0132524	0.0143721	0.0128746	0.0274821	0.0363426	0.0240067	0.0263457	0.0225416	0.0167055	0.0148769	0.00905644
Aconitic acid	0.0114207	0.0178313	0.00954698	0.00759836	0.0148835	0.00959931	0.0199419	0.017272	0.00777069	0.017848	0.0143517	0.00912945	0.0104282	0.00916735	0.013371	0.0187468	0.00929542	0.0148962	0.0172189	0.0139636	0.0101523	0.00946286	0.0065149
Adenylosuccinic acid	0.0102649	0.0174823	0.0117977	0.010011	0.0110445	0.0078459	0.0111641	0.0311895	0.0303386	0.0163575	0.0257149	0.0163836	0.00569275	0.00450185	0.00553713	0.0381785	0.0206567	0.0221705	0.023226	0.00209735	0.000914025	0.000924052	0.00103236
Argininosuccinic acid	0.147154	0.172512	0.111783	0.100846	0.117626	0.0957937	0.105685	0.125446	0.0969941	0.118667	0.092768	0.0630251	0.0830548	0.0711242	0.0800051	0.184732	0.144674	0.114554	0.138815	0.0958156	0.0355517	0.0414485	0.032413
Citric acid	1.9696	2.53167	1.59447	1.96313	2.08338	1.82929	2.30164	2.24996	1.98029	2.19778	2.06366	2.02534	1.48591	1.4681	1.38594	1.94344	2.23768	1.8975	2.03787	1.71505	1.47259	1.84137	0.756168
Creatine	22.4908	27.032	23.6125	17.8966	24.8369	21.1392	19.0174	21.2593	19.4456	22.8569	24.0303	19.4759	25.0358	27.7163	27.5045	24.2345	23.9655	19.8763	22.2611	26.436	25.1545	22.8327	15.5685
Fumaric acid	0.022132	0.0304816	0.0280081	0.014011	0.0331746	0.0238993	0.0336668	0.0304291	0.0164504	0.0234967	0.0225695	0.0141302	0.0113927	0.0118266	0.0179239	0.0349987	0.0314491	0.028122	0.0254467	0.0115818	0.00567396	0.00678498	0.00460475
Lactic acid	9.51077	10.8998	8.97027	8.289	9.86328	8.55757	8.86087	8.14637	9.53052	7.74822	8.32201	7.48682	8.25335	8.15881	8.85089	9.25143	11.0612	8.89245	8.56248	8.94028	8.01257	6.78689	6.21652
Malic acid	0.100382	0.125842	0.0992452	0.06564	0.113855	0.0835242	0.10939	0.122536	0.0709686	0.0614121	0.0883838	0.0508555	0.0603683	0.0571279	0.0588369	0.106506	0.123222	0.0961109	0.109538	0.060328	0.020604	0.0183243	0.0192094
Ophthalmic acid	0.0958069	0.646145	0.612553	0.26435	0.714886	0.381898	0.624128	0.789943	0.167034	0.345505	0.292145	0.421501	0.185859	0.188254	0.196222	0.982451	0.602661	0.981797	0.588506	0.579064	0.0956945	0.907904	0.123021
Orotic acid	0.0129279	0.013214	0.0120628	0.0119396	0.0138895	0.0102971	0.0139493	0.014026	0.0161537	0.0126044	0.0142891	0.017102	0.0153832	0.0128946	0.0162884	0.0169822	0.0219147	0.0165074	0.0206006	0.00886646	0.0113116	0.00868685	0.00573584
Pantothenic acid	0.216203	0.227408	0.24765	0.156848	0.169963	0.19691	0.176029	0.132972	0.155568	0.146622	0.202953	0.118603	0.423289	0.554736	0.308102	0.224595	0.261702	0.161558	0.191016	0.711427	0.264107	0.448056	0.223115
Pyruvic acid	0.264428	0.308974	0.255085	0.278384	0.251402	0.242478	0.21271	0.225006	0.306073	0.296614	0.188894	0.237407	0.183391	0.210364	0.199508	0.278877	0.298453	0.217444	0.21406	0.101722	0.173392	0.127597	0.201619
Succinic acid	0.129312	0.390537	0.307143	0.226505	0.417001	0.271107	0.55192	0.469923	0.293158	0.3315	0.43694	0.241752	0.36575	0.437483	0.518971	0.516101	0.557933	0.632569	0.462792	0.217279	0.0627569	0.143043	0.148649
Taurocholic acid	0.0419514	0.0197601	0.0195038	0.0182877	0.0137155	0.0192524	0.0130108	0.0163549	0.0060126	0.0052303	0.0144124	0.020273	0.00402573	0.0100287	0.00316813	0.0111492	0.00707479	0.0185198	0.00624343	0.0323496	0.0111608	0.0108637	0.0155957
Uric acid	0.274971	0.359504	0.32091	0.252879	0.21158	0.214959	0.384201	0.316075	0.215759	0.227174	0.286675	0.196754	0.438762	0.418574	0.40948	0.318419	0.364928	0.372488	0.295487	0.306511	0.335246	0.355863	0.221228
Creatinine	2.88106	3.13808	2.5838	2.48923	2.60826	2.03658	2.41246	2.50013	2.49063	2.23587	2.12163	1.75261	1.7832	2.52201	2.22024	2.48307	2.45789	2.49454	2.10791	2.36704	2.52729	2.44981	1.7562

## Sheet: S2 (relative levels to control)
	1dpi-control-1	1dpi-control-2	1dpi-control-3	1dpi-control-4	1dpi-PR8-1	1dpi-PR8-2	1dpi-PR8-3	1dpi-PR8-4	3dpi-control-1	3dpi-control-2	3dpi-control-3	3dpi-control-4	3dpi-PR8-1	3dpi-PR8-2	3dpi-PR8-3	6dpi-control-1	6dpi-control-2	6dpi-control-3	6dpi-control-4	6dpi-PR8-1	6dpi-PR8-2	6dpi-PR8-3	6dpi-PR8-4
4-Hydroxyproline	1.15799	0.96426	0.964161	0.913587	0.938672	0.802968	0.596663	0.794602	1.06959	0.987272	1.0257	0.917439	0.252771	0.333289	0.362039	0.910323	1.34106	0.947484	0.80113	0.112384	0.303822	0.140001	0.421267
Alanine	1.21146	0.873687	1.05963	0.855228	0.867188	0.826992	0.779069	0.755219	1.09682	0.919814	1.01937	0.963996	1.17136	1.13961	1.19602	1.07473	1.28961	0.826219	0.809439	0.769316	0.775066	0.564234	0.857966
Arginine	1.03513	0.994177	1.10328	0.86741	0.865316	0.904555	0.686431	0.722749	0.923144	0.985296	1.06478	1.02678	1.21369	1.06116	1.07157	0.837524	1.34781	0.803597	1.01107	1.02105	1.00784	0.880937	0.818045
Asparagine	1.17674	1.16048	0.878836	0.783944	0.934277	0.87314	0.969817	0.959733	0.915564	1.03672	1.14726	0.900463	1.0975	1.04357	1.30522	0.895644	1.29926	0.93416	0.870941	0.344947	0.638269	0.392734	0.585118
Aspartic acid	1.11392	0.997505	1.01925	0.869326	0.987152	0.940221	0.627101	0.666879	0.956845	0.908279	1.15394	0.980938	0.904336	0.71483	1.1771	0.865454	1.14794	1.07249	0.914117	0.783536	0.752748	0.648215	0.567276
Asymmetric dimethylarginine	1.0231	1.02033	1.00694	0.94963	0.93888	0.788546	0.94004	0.835655	0.982761	1.02947	1.11426	0.873511	0.971866	0.921251	0.940619	1.02631	1.05131	0.953924	0.968452	0.904504	0.962646	0.793364	0.584096
Citrulline	0.904114	1.27095	0.953191	0.87175	0.751073	0.920414	0.909866	0.85099	0.795866	0.857034	1.09338	1.25372	0.872007	0.707324	0.789369	1.08254	1.23184	0.81531	0.87031	0.577745	0.686255	0.506706	0.646838
Cystathionine	1.04244	0.952083	1.11371	0.891764	1.25644	0.760949	0.935807	1.01459	1.11642	1.16793	1.01399	0.701655	0.598924	0.694801	0.676101	1.04682	1.3038	0.918238	0.731139	0.351765	0.460115	0.2661	0.363954
Cysteine	1.46699	1.20324	0.572662	0.757111	1.42419	0.935408	0.918767	0.647763	0.902653	0.834958	1.28779	0.974599	1.26622	0.898922	1.28314	1.39484	1.19091	0.741665	0.672584	0.857217	-	0.483699	0.795779
Cystine	0.824045	1.26934	1.04282	0.863794	1.04271	0.887198	1.24693	1.32623	0.721263	0.984477	1.16017	1.13408	0.651017	0.856569	1.13467	0.748077	1.4444	0.802485	1.00504	0.167653	1.10657	0.49467	0.164462
Cytosine	0.691857	1.34181	1.08113	0.8852	0.875103	0.546153	0.437506	0.539967	0.253735	1.09668	0.735423	1.91416	-	-	-	1.14207	0.456959	0.826266	1.57471	-	0.363845	-	-
Dimethylglycine	1.10053	1.06129	0.961051	0.877124	0.854909	0.722861	0.809897	0.942558	0.840118	1.004	1.11496	1.04092	0.575246	0.573341	0.534845	0.870073	1.14971	1.03359	0.946633	0.743576	0.906894	0.628096	0.712304
Glutamic acid	0.998085	1.06252	1.01607	0.923318	0.891913	0.808022	0.969147	0.88967	0.945465	1.11149	1.10351	0.839539	1.03522	1.12114	1.24023	0.943606	1.05337	0.885732	1.11729	0.844091	0.82074	0.887793	0.701436
Glutamine	0.716805	1.21842	0.988132	1.07664	1.13585	0.883462	1.22648	1.16885	0.884607	1.08734	1.13461	0.893451	1.23384	1.24951	1.3854	0.857421	1.0496	1.02326	1.06972	0.794728	0.903948	0.911504	0.661684
Glycine	0.943128	1.18788	0.935489	0.933501	0.896387	0.88025	0.982435	1.04696	0.924805	1.07206	1.01336	0.989768	0.535948	0.630457	0.630187	0.884003	1.11405	0.980637	1.02131	0.406477	0.638127	0.422649	0.521635
Histidine	0.830501	1.13577	1.04891	0.98482	0.949769	0.956864	0.873548	0.924261	0.923647	0.97731	1.07781	1.02123	1.16164	1.16437	1.10106	1.04656	1.04974	0.915966	0.987731	1.29835	1.154	1.16518	0.88416
Isoleucine	0.966005	1.19352	0.9898	0.850676	0.843627	0.888505	0.94107	0.820612	0.850433	0.81959	1.27636	1.05361	0.979447	1.03155	1.0624	0.997414	1.1644	0.786258	1.05193	1.57444	0.746263	1.20643	0.607032
Leucine	1.01883	1.19218	0.949745	0.839239	0.806535	0.800885	0.807949	0.761684	0.854872	0.900516	1.18363	1.06099	1.03072	1.02007	1.06724	1.08233	1.14162	0.799929	0.976119	1.55687	0.858181	1.22671	0.672179
Lysine	0.989194	1.15215	1.02655	0.832113	0.89795	0.896949	0.593828	0.781163	0.839142	1.02297	1.11736	1.02053	1.13299	1.04472	0.874682	1.18334	1.18832	0.727435	0.900911	0.963857	0.984494	0.813717	0.878842
Methionine	1.0919	1.11986	0.972821	0.815425	0.90422	1.007	0.71662	0.814962	0.979145	1.0079	1.05897	0.953988	0.862942	0.936519	0.835266	0.984645	1.40408	0.777257	0.834021	0.755906	0.767017	0.670874	0.606772
Methionine sulfoxide	0.69285	0.709137	1.51795	1.08006	1.22682	0.903669	0.536075	0.215903	1.30877	0.793849	1.10019	0.797192	-	-	0.332317	1.64148	1.15959	0.608354	0.590575	-	-	-	0.563958
Ornithine	0.912059	1.04365	1.19319	0.851102	0.843507	0.726346	0.649076	0.609899	0.923325	0.965427	1.02375	1.08749	0.690047	0.750019	0.688117	1.63441	1.04654	0.622186	0.696872	0.697136	0.45463	0.507433	0.611155
Phenylalanine	1.05744	1.09696	0.955483	0.890114	0.926872	0.847783	0.85572	0.822638	0.938603	0.926444	1.15814	0.976811	1.26828	1.45176	1.22366	1.114	1.09162	0.803451	0.990931	1.26181	0.924576	1.14919	0.881248
Proline	1.07206	1.20854	1.01815	0.701253	0.806858	0.772959	0.666358	0.726351	0.814584	0.948406	1.133	1.10401	0.812922	0.861576	0.745266	1.17975	1.29219	0.767275	0.760792	0.728599	0.605421	0.603128	0.536293
Serine	1.0925	1.10001	0.942625	0.86486	0.951443	0.858278	0.915439	0.856199	0.921946	1.07459	1.11143	0.892027	0.974536	0.953864	0.978693	0.861107	1.30436	0.852201	0.982334	0.362393	0.728368	0.404695	0.589857
Symmetric dimethylarginine	1.02578	1.17277	0.940225	0.861222	0.999716	0.917224	1.08532	0.91824	1.0414	0.930814	1.06734	0.960444	1.40751	1.34215	1.27025	0.80849	0.975718	1.03041	1.18539	1.46589	1.33872	1.467	0.729142
Threonine	1.05673	1.13949	1.0386	0.765171	0.799699	0.940043	0.726602	0.787224	0.955624	1.00354	1.0681	0.972736	0.972544	0.972718	0.958153	1.06996	1.28046	0.780715	0.868861	0.972832	0.841675	0.756545	0.85804
Tryptophan	1.23806	1.0282	0.87066	0.863072	0.906698	0.877217	0.864716	0.793661	0.889684	0.976905	1.19716	0.936249	1.05752	1.30101	1.17456	0.906516	1.20228	0.963961	0.927241	0.745326	0.849229	0.783487	0.819177
Tyrosine	0.989977	1.21216	0.916317	0.881548	1.01354	1.02214	1.07186	0.872641	0.820106	0.997658	1.25466	0.927579	0.754277	0.83096	0.849768	1.19664	1.00011	0.862583	0.940668	0.656842	0.606193	0.475341	0.56781
Valine	1.03353	1.13843	1.01108	0.816963	0.817793	0.832844	0.825593	0.753714	0.900932	0.887173	1.16474	1.04715	0.901306	0.882172	0.963066	1.10612	1.1577	0.825934	0.910241	1.25543	0.729923	0.931615	0.586065
Allantoin	0.821988	1.19811	1.18312	0.796785	1.16212	1.24278	1.1635	1.04545	0.712873	1.16985	1.20133	0.915947	0.615015	0.748811	0.514889	1.15576	1.01277	0.813574	1.0179	0.637313	0.650683	0.546984	0.52738
Carnitine	0.857996	0.997702	1.07505	1.06925	1.0416	0.94116	0.883431	0.92656	0.982841	0.929186	1.10118	0.986793	0.952202	0.990571	1.07123	0.920169	1.08206	0.963682	1.03409	0.398972	0.664157	0.428097	0.605668
Kynurenine	1.0447	1.03613	0.990217	0.928956	0.655141	0.772701	0.872385	0.611728	0.808876	0.935349	1.22029	1.03548	1.2159	1.57078	1.38568	0.983456	1.15123	0.88172	0.98359	1.46393	1.05117	1.40791	0.845056
S-Adenosylhomocysteine	0.483929	1.66909	1.37126	0.475717	1.00989	0.690089	1.24134	0.73774	0.652146	1.00684	1.65151	0.689504	2.11244	1.50875	2.36611	0.388731	2.28489	0.763412	0.562964	0.338797	0.165079	0.143674	0.294437
S-Adenosylmethionine	1.00403	1.17163	0.960681	0.863661	1.11769	0.866753	1.07391	0.907623	1.21253	0.906194	0.874554	1.00672	1.2288	1.19287	1.6306	0.822369	1.02156	1.1433	1.01278	1.39884	0.774916	1.02418	0.688734
Serotonin	0.924466	1.10921	0.981985	0.984338	0.988177	0.772125	0.999043	0.988316	0.921363	0.874323	1.10717	1.09714	0.840162	0.745843	0.936996	0.963087	1.05341	1.02338	0.960128	0.758814	0.732809	1.00115	0.612607
Adenine	0.767349	0.941114	1.3006	0.990934	0.79683	0.494868	1.12477	2.2666	0.763136	0.477636	1.38929	1.36994	0.151001	0.430864	0.365466	1.82858	0.739719	0.499404	0.932298	0.0796807	0.0978027	0.0868014	0.0808059
Xanthine	1.39148	1.32713	0.379642	0.901753	1.06874	1.06917	0.923901	0.534613	0.997573	1.12748	1.06231	0.812636	1.25949	1.25792	0.935315	0.600124	0.70334	0.986338	1.7102	4.26839	2.68905	2.6061	2.02289
Choline	1.03836	1.07749	0.965701	0.918449	0.900463	0.782135	0.897499	0.877653	0.966112	0.984121	1.12192	0.927851	1.07596	1.11978	1.14467	0.893286	1.0794	0.993409	1.0339	1.0446	1.02912	0.84121	0.689077
Acetylcarnitine	0.894045	1.11069	1.01081	0.984451	1.05467	0.817825	1.09505	1.04922	0.892605	1.12306	1.15193	0.832408	1.0721	1.33573	1.0175	0.809171	1.01959	1.012	1.15924	0.996744	1.10246	1.20958	0.628062
Adenosine	0.141665	0.937128	1.92882	0.992382	0.614798	0.381429	0.947018	3.41449	0.704468	0.368404	1.56696	1.36017	0.058628	0.207861	0.183428	1.90673	0.711693	0.445303	0.936274	0.00877918	0.0136117	0.0115309	0.00924728
Cytidine	1.17372	1.19958	0.767608	0.859094	0.927057	0.745575	0.821663	0.926586	0.908286	1.0399	1.14974	0.902067	1.30716	1.50206	1.49831	0.889692	1.10263	1.018	0.989678	1.57077	1.35792	1.09051	1.00798
Guanosine	1.04917	1.51906	0.310746	1.12102	1.16493	0.772965	0.929547	1.17869	0.877793	1.11454	1.07343	0.934239	0.595656	0.624756	0.72247	0.935253	0.824846	0.935849	1.30405	0.0370278	0.357548	0.170699	0.422594
Inosine	1.72808	1.41605	0.117045	0.73882	0.9106	0.631653	0.49844	0.419676	0.711726	1.57757	0.902996	0.807708	1.05353	0.836586	0.568529	0.79305	0.820679	0.778018	1.60825	2.5059	2.75362	2.81013	2.65082
Uracil	0.875658	1.16121	0.977675	0.985461	0.920855	0.752121	1.09115	0.965653	0.878886	0.8832	1.37938	0.858532	1.18548	1.39994	1.28601	0.911296	1.14942	0.824761	1.11453	1.20103	0.921383	0.931628	0.744472
Uridine	0.678634	1.33763	0.921236	1.0625	1.28952	0.859432	0.984056	0.941833	0.732234	1.2957	1.21345	0.758624	1.66785	1.9618	1.68763	0.768543	1.31617	0.853272	1.06202	1.29384	0.990582	1.27401	0.845348
Adenosine 3',5'-cyclic monophosphate	1.02752	1.10726	1.20686	0.658355	0.284889	0.381192	0.185257	0.405097	0.935076	0.695031	1.41181	0.958088	0.25363	1.23035	1.36631	1.07669	1.65813	0.344662	0.920517	0.662466	0.507949	0.622305	0.662025
Adenosine monophosphate	0.83819	0.946551	1.5619	0.653358	1.23782	0.9503	0.215586	0.549009	1.13395	0.138269	0.604761	2.12302	0.0646476	0.0450479	0.137125	2.44279	0.608284	0.0934949	0.855427	0.0506778	0.0407097	0.023294	0.0219149
Cytidine monophosphate	1.26791	1.3768	0.658241	0.697043	0.731855	0.633507	0.580172	0.857966	0.99514	0.852999	0.997712	1.15415	0.866531	0.450865	1.07943	0.822439	1.30593	1.1078	0.763835	2.14445	0.835689	1.21326	1.18302
Guanosine monophosphate	0.471649	1.26302	1.60064	0.664691	1.35036	1.04017	0.100023	1.16269	1.35939	0.337752	0.931286	1.37157	0.0196334	0.0132312	0.285232	1.37086	1.26186	0.389355	0.977926	0.00922567	0.00795187	0.00395629	0.00744724
Niacinamide	1.25952	1.0438	0.867043	0.829633	1.29902	0.925417	1.00295	0.839141	1.13995	0.870861	1.02886	0.960328	0.668878	0.495033	0.882986	0.868825	1.18744	0.829481	1.11425	1.55063	0.904749	0.703577	0.587313
Hypoxanthine	1.59386	1.4625	0.206051	0.737596	1.12807	1.03107	0.660223	0.291888	0.885681	1.19564	1.04118	0.877497	1.69702	1.41658	1.19612	0.450609	0.612451	0.899027	2.03791	8.09244	3.89866	3.23381	3.02722
Carnosine	1.06185	1.1217	1.068	0.748454	1.04185	0.891174	1.10822	1.11778	1.20843	0.807355	1.13969	0.844518	0.635747	0.823736	0.887167	0.824617	1.40466	0.965575	0.805145	0.485041	0.700468	0.647268	0.533556
Glutathione	0.451618	1.6577	0.953894	0.936785	1.18508	0.77745	0.906624	1.49498	0.99227	1.1568	0.954981	0.895954	0.867268	0.786607	1.10972	0.964665	1.00301	1.08317	0.949151	0.766744	0.183056	0.280781	0.279734
Oxidized glutathione	0.247404	1.48408	1.52187	0.746649	1.51973	1.07269	1.34789	1.26339	0.863188	0.882535	1.13812	1.11616	0.732017	0.527277	0.841605	0.930753	1.04803	1.14323	0.87798	0.397496	0.159496	0.237295	0.151038
2-Aminobutyric acid	0.851359	1.12052	1.17942	0.848707	0.919509	0.876839	0.834183	0.775359	0.806681	0.888565	1.29737	1.00739	0.994981	1.07738	0.841258	1.0554	1.49961	0.778021	0.666969	3.80163	0.981311	3.62921	0.748226
2-Ketoglutaric acid	0.886532	1.30824	1.27233	0.532899	1.55247	1.00852	1.24331	1.21057	0.965633	1.24724	0.960808	0.82632	0.570669	0.421613	0.638902	0.902108	1.12977	0.97135	0.996773	0.67536	0.466765	0.635854	0.376513
4-Aminobutyric acid	0.827751	1.02884	1.24885	0.894554	1.09095	1.01178	0.81737	0.819399	0.976463	1.00705	0.886031	1.13046	0.599377	0.650018	0.582288	0.96279	1.2732	0.841034	0.922976	0.789706	0.585248	0.521188	0.317277
Aconitic acid	0.984602	1.53727	0.823062	0.655069	1.28313	0.827574	1.71923	1.48905	0.633052	1.45402	1.16918	0.743746	0.84955	0.746834	1.08929	1.24652	0.618074	0.990485	1.14492	0.928475	0.675052	0.629208	0.433191
Adenylosuccinic acid	0.828548	1.41112	0.952278	0.808054	0.891476	0.633297	0.901129	2.51752	1.36669	0.73687	1.1584	0.738045	0.256445	0.202798	0.249435	1.46514	0.792723	0.850816	0.891321	0.0804878	0.0350766	0.0354614	0.0396179
Argininosuccinic acid	1.1058	1.29637	0.840008	0.757822	0.883918	0.719853	0.794183	0.942681	1.04448	1.27787	0.99897	0.678684	0.894373	0.765899	0.861533	1.26795	0.993003	0.786264	0.952788	0.65765	0.244017	0.28449	0.222474
Citric acid	0.977607	1.25659	0.791412	0.974395	1.03408	0.907962	1.14241	1.11676	0.958158	1.06339	0.998496	0.979954	0.718955	0.710338	0.670585	0.957771	1.10278	0.935135	1.00431	0.845218	0.725728	0.907472	0.372658
Creatine	0.98826	1.1878	1.03755	0.786388	1.09135	0.928868	0.835635	0.934148	0.906462	1.06548	1.12018	0.907875	1.16705	1.292	1.28213	1.07307	1.06116	0.880091	0.985688	1.17055	1.1138	1.01099	0.689351
Fumaric acid	0.93549	1.28842	1.18387	0.592228	1.40225	1.01019	1.42305	1.2862	0.858505	1.22623	1.17784	0.73742	0.594556	0.617199	0.935404	1.16646	1.04816	0.937273	0.848106	0.386007	0.189106	0.226135	0.153471
Lactic acid	1.00991	1.1574	0.952515	0.880173	1.04734	0.908691	0.940897	0.865028	1.15216	0.936693	1.00606	0.905092	0.997758	0.98633	1.07	0.979829	1.1715	0.94181	0.906861	0.946875	0.84862	0.718807	0.658399
Malic acid	1.02664	1.28703	1.01501	0.671321	1.16443	0.854229	1.11877	1.25321	1.04512	0.904382	1.30158	0.748921	0.889011	0.841292	0.866458	0.978519	1.13209	0.883012	1.00637	0.554259	0.189298	0.168353	0.176485
Ophthalmic acid	0.236728	1.59655	1.51355	0.653178	1.7664	0.943625	1.54215	1.95186	0.544889	1.12709	0.953021	1.375	0.6063	0.614112	0.640105	1.24542	0.76397	1.24459	0.746027	0.734057	0.121308	1.15092	0.155949
Orotic acid	1.03126	1.05408	0.962246	0.952418	1.10796	0.821394	1.11273	1.11885	1.07424	0.83821	0.950243	1.1373	1.023	0.857509	1.0832	0.893742	1.15333	0.868753	1.08417	0.466626	0.595312	0.457174	0.301867
Pantothenic acid	1.01969	1.07254	1.16801	0.739752	0.801608	0.9287	0.830216	0.627143	0.997633	0.940269	1.30151	0.760586	2.7145	3.55745	1.97582	1.07094	1.24788	0.770359	0.910822	3.3923	1.25935	2.13647	1.06388
Pyruvic acid	0.955589	1.11657	0.921824	1.00602	0.908515	0.876265	0.76869	0.813124	1.1898	1.15303	0.734291	0.922877	0.712898	0.81775	0.77555	1.10574	1.18336	0.862158	0.848742	0.403323	0.687493	0.505917	0.799414
Succinic acid	0.49098	1.48282	1.16619	0.860012	1.5833	1.02936	2.09557	1.78424	0.899707	1.01738	1.34098	0.741941	1.12249	1.34264	1.59273	0.951603	1.02873	1.16635	0.853312	0.400626	0.115713	0.263747	0.274084
Taurocholic acid	1.68644	0.794352	0.784048	0.73516	0.551362	0.773943	0.523033	0.657463	0.523651	0.455519	1.25521	1.76562	0.35061	0.873421	0.27592	1.03744	0.658317	1.72328	0.580958	3.01016	1.03852	1.01088	1.4512
Uric acid	0.9103	1.19015	1.06238	0.837165	0.700443	0.711629	1.27191	1.04638	0.93164	0.98093	1.23785	0.849578	1.89456	1.80739	1.76812	0.942541	1.08021	1.10259	0.87466	0.907293	0.992349	1.05338	0.65485
Creatinine	1.03895	1.13164	0.931756	0.897655	0.940575	0.73442	0.869967	0.901585	1.15833	1.03985	0.986718	0.815098	0.829323	1.17293	1.03258	1.04075	1.03019	1.04556	0.883504	0.992115	1.05928	1.0268	0.736091

## Sheet: S3 (Glumaminolysis)
	1dpi-control-1	1dpi-control-2	1dpi-control-3	1dpi-control-4	1dpi-PR8-1	1dpi-PR8-2	1dpi-PR8-3	1dpi-PR8-4	3dpi-control-1	3dpi-control-2	3dpi-control-3	3dpi-control-4	3dpi-PR8-1	3dpi-PR8-2	3dpi-PR8-3	6dpi-control-1	6dpi-control-2	6dpi-control-3	6dpi-control-4	6dpi-PR8-1	6dpi-PR8-2	6dpi-PR8-3	6dpi-PR8-4
2-Ketoglutaric acid	0.137863	0.203442	0.197858	0.0828703	0.241423	0.156833	0.193345	0.188255	0.205237	0.26509	0.204211	0.175627	0.121291	0.08961	0.135793	0.195511	0.244851	0.210517	0.216027	0.146369	0.10116	0.137807	0.0816005
Glutamic acid	1.95202	2.07805	1.9872	1.8058	1.74438	1.5803	1.89543	1.73999	1.45173	1.70666	1.6944	1.28908	1.58955	1.72147	1.90433	1.66537	1.85909	1.56323	1.97191	1.48974	1.44853	1.56687	1.23797
Glutamine	26.8872	45.7027	37.0647	40.3848	42.6057	33.1385	46.0051	43.8434	30.3636	37.3221	38.9447	30.6672	42.3507	42.8886	47.5531	33.0662	40.4775	39.4619	41.2534	30.6485	34.8605	35.1519	25.5177
2-Ketoglurarate/Glutamate	0.0706259	0.0979005	0.0995663	0.0458913	0.138401	0.0992425	0.102006	0.108193	0.141374	0.155327	0.120521	0.136242	0.0763052	0.0520545	0.0713075	0.117398	0.131705	0.134668	0.109552	0.0982511	0.0698368	0.0879503	0.0659149
Glutamate/Glutamine	0.0726003	0.0454689	0.0536145	0.0447148	0.0409423	0.0476878	0.0412003	0.0396864	0.0478115	0.0457277	0.0435078	0.0420346	0.0375329	0.040138	0.0400464	0.0503648	0.0459291	0.0396137	0.0478	0.0486073	0.041552	0.0445742	0.0485141
2-Ketoglurarate/Glutamate	PBS	PR8		Fold change (PR8/control)
1 dpi	0.078496	0.111961		1.42632
3 dpi	0.138366	0.0665557		0.481012
6 dpi	0.123331	0.0804883		0.652622
SD	0.0254656	0.0180196
	0.014372	0.0128047
	0.0118843	0.0152429
Glutamate/Glutamine	PBS	PR8
1 dpi	0.0540996	0.0423792		0.783355
3 dpi	0.0447704	0.0392391		0.876452
6 dpi	0.0459269	0.0458119		0.997496
SD	0.0129753	0.00360032
	0.00253268	0.00147829
	0.00458474	0.00340559
